# Supplementary material for: Trans‐species synthetic gene design allows resistance pyramiding and broad‐spectrum engineering of virus resistance in plants
Source: Plant Biotechnol J. 2018 Mar 5;16(9):1569–81. doi: 10.1111/pbi.12896 (PMC6097130; doi:10.1111/pbi.12896)
Supplement: Supplementary file 10 — Table S1 List of oligonucleotides used in this study. [file PBI-16-1569-s006.xls]

## Sheet: Feuil1
Supplementary Table 1 : List of oligonucleotides used in this study.
Target	primer name	sequence
AteIF4E1 genomic	Z4148-F	ggggacaagtttgtacaaa aaa gca ggc tttttggtataaagaatggttgaca
	Z4148-R	ggggaccactttgtacaagaaagctgggtc ttattattagccgaagaatcttg
At4E1 mutation W69L	Z3532-F	gaacattcatggactttcttgttcgataatcctgctgtg
	Z3532-R	cacagcaggattatcgaacaagaaagtccatgaatgttc
At4E1 mutation T80D S81D S84A	Z3774-F	ttcgataatcctgctgtgaaatcgaaacaagacgattggggagcttccttgcgacccgtg
	Z3774-R	cacgggtcgcaaggaagctccccaatcgtcttgtttcgatttcacagcaggattatcgaa
At4E1 mutation G114R	Z3531-F	cgagcaagttagctcacagagctgacttctactgt
	Z3531-R	acagtagaagtcagctctgtgagctaacttgctcg
At4E1 mutation N176K	Z3816-F	atatgtggagcagttgtcaagattagaggaaagcaagaaag
	Z3816-R	ctttcttgctttcctctaatcttgacaactgctccacatat
TuMV-GFP-E116Q	Z4653-F	atagtcttattcacacgtatctgatttgagtccagctcatcctcc
	Z4653-R	ggaggatgagctggactcaaatcagatacgtgtgaataagactat
TuMV-GFP-N163Y	Z4654-F	ctgcctcagctcatattctcgctctgggaatccagca
	Z4654-R	tgctggattcccagagcgagaatatgagctgaggcag
AteIF4E1 cDNA	Z3135-F	ggggacaagtttgtacaaaaaagcaggctaaacaatggcggtagaa
	Z3135-R	ggggaccactttgtacaagaaagctgggtctcaagcggtgtaagcgtt
APT1	Z1734	tcccagaatcgctaagattgcctctt
	Z1735	cgcaagcacattcaacaatcttcact
TuMV VPg	Z4735-F	gcgaaaggtaagaggcaaagg
	Z4735-R	ctcgtggtccactgggacga
